# Supplementary material for: SARS-CoV-2 Morphometry Analysis and Prediction of Real Virus Levels Based on Full Recurrent Neural Network Using TEM Images
Source: Viruses. 2022 Oct 28;14(11):2386. doi: 10.3390/v14112386 (PMC9698148; doi:10.3390/v14112386)
Supplement: Supplementary file 1 [file viruses-14-02386-s001.zip]

Archive with 1 entries (1 files):
- viruses-1941334-supplementary Table S1.pdf
